# Supplementary material for: The Effects of 12-Week Beta-Hydroxy-Beta-Methylbutyrate Supplementation in Patients with Liver Cirrhosis: Results from a Randomized Controlled Single-Blind Pilot Study
Source: Nutrients. 2021 Jul 2;13(7):2296. doi: 10.3390/nu13072296 (PMC8308449; doi:10.3390/nu13072296)
Supplement: Supplementary file 1 [file nutrients-13-02296-s001.zip]

Archive with 1 entries (1 files):
- nutrients-1241097-supplementary.pdf
